# Supplementary material for: Transcriptome analysis highlights the influence of temperature on hydrolase and traps in nematode-trapping fungi
Source: Front Microbiol. 2024 May 7;15:1384459. doi: 10.3389/fmicb.2024.1384459 (PMC11106486; doi:10.3389/fmicb.2024.1384459)
Supplement: Supplementary file 2 [file Table_1.XLSX]

## Sheet: Table S4
	Table S4 Seven-five network genes for the turquoise module.
No.	Gene ID	Gene annotation	Log2(FC)			GenBank_ID	Description
			ABXH18vsABXH22	ABXH18vsABXH28	ABXH18vsABXH32
1	TRINITY_DN722_c0_g1_i1-ABXH28	MALZ	0.800691	3.7839	1.64572	XM_011119594.1	uncharacterized protein (AOL_s00006g285), partial mRNA [Orbilia oligospora]
2	TRINITY_DN10096_c0_g1_i1-ABXH28	gh18	1.40526	3.47354	2.79617	-	glycoside hydrolase [Aspergillus alliaceus]
3	TRINITY_DN9975_c0_g1_i1-ABXH18	KEX2	0.826548	2.88264	2.00282	-	kexin-like protease [Moelleriella libera]
4	TRINITY_DN1274_c0_g2_i1-ABXH28	KRE6	1.79732	4.81285	3.17303	-	hypothetical protein BGX30_000236 [Mortierella sp.]
5	TRINITY_DN18020_c0_g1_i1-ABXH28	GANAB	0.205469	3.33657	2.3597	XM_038921377.1	uncharacterized protein (FOA43_001053), partial mRNA [Brettanomyces nanus]
6	TRINITY_DN10598_c0_g1_i1-ABXH28	PEP4	0.272526	2.7448	1.59445	KAB2575563.1	Vacuolar protease A [Lasiodiplodia theobromae]
7	TRINITY_DN675_c0_g1_i2-ABXH28	CTSD	0.604071	3.8101	1.32193	KAG0754346.1	hypothetical protein G6F24_012492 [Rhizopus oryzae]
8	TRINITY_DN2425_c0_g1_i2-ABXH28	PRB1	-0.378512	4.7874	0.943416	RVD85038.1	hypothetical protein DFL_003370 [Arthrobotrys flagrans]
9	TRINITY_DN11174_c0_g1_i1-ABXH28	ORC1	0.333513	2.33205	1.45156	KPI38620.1	Origin recognition complex subunit 1 [Phialophora attinorum]
10	TRINITY_DN12084_c0_g1_i1-ABXH28	TOR	0.416702	3.34178	2.22548	-	hypothetical protein PORY_000277 [Pneumocystis oryctolagi]
11	TRINITY_DN12777_c0_g1_i1-ABXH28	PPP1C	0.487665	2.8985	1.32193	-	serine/threonine protein phosphatase [Colletotrichum higginsianum]
12	TRINITY_DN10018_c0_g1_i1-ABXH28	TRINITY_DN10018_c0_g1_i1-ABXH28	0.856265	3.45093	2.68408	-	-
13	TRINITY_DN10029_c0_g1_i1-ABXH18	TRINITY_DN10029_c0_g1_i1-ABXH18	0.25795	2.87676	2.15927	-	putative 40s ribosomal protein s10b [Phaeomoniella chlamydospora]
14	TRINITY_DN12819_c0_g1_i1-ABXH28	MKK1	0.86953	2.67094	1.78707	-	hypothetical protein PSTG_18843 [Puccinia striiformis f. sp. tritici PST-78]
15	TRINITY_DN12874_c0_g1_i1-ABXH28	EIF3K	-0.0737097	2.1193	0.866912	-	hypothetical protein EC973_006108 [Apophysomyces ossiformis]
16	TRINITY_DN15172_c0_g1_i1-ABXH28	TRINITY_DN10038_c0_g1_i1-ABXH28	1.3583	3.12665	1.58496	-	-
17	TRINITY_DN12874_c0_g1_i1-ABXH28	CDC15-1	0.27978	2.92078	1.81839	-	kinase-like protein [Peniophora sp. CONT]
18	TRINITY_DN15172_c0_g1_i1-ABXH28	TRINITY_DN10056_c0_g1_i1-ABXH28	0.239827	2.85268	1.56953	-	-
19	TRINITY_DN10057_c0_g1_i1-ABXH28	TRINITY_DN10057_c0_g1_i1-ABXH28	-0.811238	2.79511	1.90378	-	-
20	TRINITY_DN10061_c0_g1_i1-ABXH28	HDAC	0.699341	3.59327	1.96017	XM_011276578.1	Wickerhamomyces ciferrii Histone deacetylase 1 partial mRNA [Linnemannia elongata]
21	TRINITY_DN10062_c0_g1_i1-ABXH28	TRINITY_DN10062_c0_g1_i1-ABXH28	0.492205	2.97199	1.63176	-	-
22	TRINITY_DN10065_c0_g1_i1-ABXH28	TRS33	0.098915	2.63676	1.63975	-	putative (Eurofung) [Aspergillus nidulans]
23	TRINITY_DN10070_c0_g1_i1-ABXH28	PHO13	-0.406625	2.47317	1.58917	KNC99551.1	HAD hydrolase [Spizellomyces punctatus]
24	TRINITY_DN10074_c0_g1_i1-ABXH28	TRINITY_DN10074_c0_g1_i1-ABXH28	-0.512062	2.18934	1.58203	-	-
25	TRINITY_DN10076_c0_g1_i1-ABXH28	TRINITY_DN10076_c0_g1_i1-ABXH28	1.11664	3.35199	2.60507	-	-
26	TRINITY_DN10077_c0_g1_i1-ABXH28	GPD1	1.61218	4.08098	2.23412	-	glycerol-3-phosphate dehydrogenase (NAD(+)) [Allomyces macrogynus]
27	TRINITY_DN15172_c0_g1_i1-ABXH28	CDC15-2	0.431273	2.97958	1.98426	-	serine/threonine kinase 3, partial [Caulochytrium protostelioides]
28	TRINITY_DN10086_c0_g1_i1-ABXH28	TRINITY_DN10086_c0_g1_i1-ABXH28	-0.513979	2.47634	1.91656	-	hypothetical protein CVT25_002679 [Psilocybe cyanescens]
2	TRINITY_DN10096_c0_g1_i1-ABXH28	TRINITY_DN10096_c0_g1_i1-ABXH28	1.40526	3.47354	2.79617	-	glycoside hydrolase [Aspergillus alliaceus]
30	TRINITY_DN10099_c0_g1_i1-ABXH28	etfA	0.368387	2.80078	1.44023	CP051142.1	LNHT1506 chromosome 4[Peltaster fructicola]
31	TRINITY_DN10100_c0_g1_i1-ABXH28	TRINITY_DN10100_c0_g1_i1-ABXH28	0.567685	3.37504	2.09954	-	-
32	TRINITY_DN10104_c0_g1_i1-ABXH28	ahcY	0.712052	3.25823	1.93542	-	S-adenosyl-L-homocysteine hydrolase [Apophysomyces ossiformis]
33	TRINITY_DN10108_c0_g1_i1-ABXH28	UBC7	0.695607	4.13465	2.99804	-	ubiquitin-conjugating enzyme E2 g [Conidiobolus coronatus]
34	TRINITY_DN10115_c0_g1_i1-ABXH28	EIF3L	0.809478	3.40711	2.14828	-	hypothetical protein K493DRAFT_274694 [Basidiobolus meristosporus]
35	TRINITY_DN10120_c0_g1_i1-ABXH18	RPS3A	0.441072	2.94508	1.91409	-	uncharacterized protein SmJEL517_g01943 [Synchytrium microbalum]
36	TRINITY_DN10120_c0_g1_i1-ABXH28	TRINITY_DN10120_c0_g1_i1-ABXH28	0.937634	3.34832	1.97763	-	-
37	TRINITY_DN10140_c0_g1_i1-ABXH28	COX6A	0.363985	2.94709	1.91092	-	-
38	TRINITY_DN10145_c0_g1_i1-ABXH28	EPN	0.695743	3.36497	2.2994	TPX49411.1	hypothetical protein SeLEV6574_g01499 [Synchytrium endobioticum]
39	TRINITY_DN10148_c0_g1_i1-ABXH28	TRINITY_DN10148_c0_g1_i1-ABXH28	0.976349	2.93093	1.31958	ORY50167.1	Fcf1-domain-containing protein [Neocallimastix californiae]
40	TRINITY_DN10158_c0_g1_i1-ABXH28	TRINITY_DN10158_c0_g1_i1-ABXH28	0.807355	3.41954	2.77873	KND03752.1	hypothetical protein SPPG_08914 [Spizellomyces punctatus]
41	TRINITY_DN10216_c0_g1_i1-ABXH28	adhP	-0.342888	2.99826	1.94702	-	hypothetical protein LIPSTDRAFT_99746 [Lipomyces starkeyi]
42	TRINITY_DN10225_c0_g1_i1-ABXN32	CKI	0.304855	3.3388	1.886	XM_002498187.1	hypothetical protein ID866_3500 [Astraeus odoratus]
43	TRINITY_DN10249_c0_g1_i1-ABXH28	TRINITY_DN10249_c0_g1_i1-ABXH28	0.343074	2.87227	1.72335	-	hypothetical protein BGZ81_011503 [Podila clonocystis]
44	TRINITY_DN10251_c0_g1_i1-ABXH28	MAPRE	0.829014	3.62953	2.12977	KAF4580619.1	hypothetical protein EYR40_003017 [Pleurotus pulmonarius]
45	TRINITY_DN10269_c0_g1_i1-ABXH28	NDUFS4	0.766602	3.12539	1.89657	ORX68463.1	hypothetical protein DL89DRAFT_224704 [Linderina pennispora]
46	TRINITY_DN10449_c0_g1_i1-ABXH28	PMSD6	0.83399	3.36315	2.19526	-	PCI-domain-containing protein [Gigaspora margarita]
47	TRINITY_DN10594_c0_g1_i1-ABXH28	EEF2	0.708577	3.25016	1.88408	XM_001275792.1	XM_001275792.1 NRRL 1 translation elongation factor EF-2 subunit, putative (ACLA_074040), partial mRNA[Aspergillus clavatus]
48	TRINITY_DN10598_c0_g1_i1-ABXH28	TRINITY_DN10598_c0_g1_i1-ABXH28	0.272526	2.7448	1.59445	KAB2575563.1	Vacuolar protease A [Lasiodiplodia theobromae]
49	TRINITY_DN10625_c0_g1_i1-ABXH28	CDC48	0.782747	3.3532	2.14836	-	AAA ATPase (BD324DRAFT_629258), mRNA[Kockovaella imperatae]
50	TRINITY_DN10638_c0_g1_i1-ABXH28	CTH	0.182203	3.1822	1.71741	-	hypothetical protein PIROE2DRAFT_42906 [Piromyces sp. E2]
51	TRINITY_DN10639_c0_g1_i1-ABXH28	adhC	0.40439	3.36375	1.99575	KAG0230981.1	formate dehydrogenase (NAD+) [Actinomortierella wolfii]
52	TRINITY_DN10647_c0_g1_i1-ABXH28	CDC34	0.58852	3.30419	1.98253	-	hypothetical protein BCR32DRAFT_277746 [Anaeromyces robustus]
53	TRINITY_DN10649_c0_g1_i1-ABXH18	TRINITY_DN10649_c0_g1_i1-ABXH18	0.363348	2.84195	1.6578	-	hypothetical protein SpCBS45565_g06493 [Spizellomyces sp.]
54	TRINITY_DN10652_c0_g1_i1-ABXH28	PHO	0.465664	2.9046	1.61891	-	hypothetical protein HMPREF1544_06665 [Mucor circinelloides 1006PhL]
55	TRINITY_DN10658_c0_g1_i1-ABXH28	PMSD7	0.529209	2.97863	1.74711	-	hypothetical protein PhCBS80983_g05282 [Powellomyces hirtus]
56	TRINITY_DN10722_c0_g1_i1-ABXH28	TCP1	0.467126	2.97431	1.76304	XM_013402905.1	[Exophiala aquamarina]T-complex protein 1 subunit alpha partial mRNA
57	TRINITY_DN10739_c0_g1_i1-ABXH28	CLTC	0.20114	2.95676	1.50717	XM_018878708.1	clathrin heavy chain (CHC1), partial mRNA[Sugiyamaella lignohabitans]
58	TRINITY_DN10787_c0_g1_i1-ABXH28	AKR1B	0.545741	3.43204	1.94937	-	aldehyde reductase [Piromyces finnis]
59	TRINITY_DN10831_c0_g1_i1-ABXH28	TRINITY_DN10831_c0_g1_i1-ABXH28	0.312883	3.08746	1.87344	-	unnamed protein product [Rhizophagus irregularis]
60	TRINITY_DN10856_c0_g1_i1-ABXH28	TRINITY_DN10856_c0_g1_i1-ABXH28	0.328836	3.05242	1.58496	-	hypothetical protein M427DRAFT_505616, partial [Gonapodya prolifera JEL478]
61	TRINITY_DN10862_c0_g1_i1-ABXH28	TRINITY_DN10862_c0_g1_i1-ABXH28	0.489119	3.23802	1.73632	-	-
62	TRINITY_DN10864_c0_g1_i1-ABXH28	CRM1	0.343408	3.23362	1.80219	KAF3131715.1	Karyopherin transporter, variant 2 [Orbilia oligospora]
63	TRINITY_DN10945_c0_g1_i1-ABXH28	SND1	0.164884	3.06329	1.51877	-	Nuclease domain-containing protein 1 [Choanephora cucurbitarum]
64	TRINITY_DN10955_c0_g1_i1-ABXH28	TRINITY_DN10955_c0_g1_i1-ABXH28	0.394441	3.06097	1.731	-	-
65	TRINITY_DN10993_c0_g1_i1-ABXH28	SLC7A6	0.606798	3.2593	1.92003	-	amino acid transporter [Neocallimastix sp. JGI-2020a]
66	TRINITY_DN11026_c0_g1_i1-ABXH28	CCT7	0.156969	2.79427	1.4305	-	T-complex protein 1 subunit eta [Dissophora globulifera]
67	TRINITY_DN11154_c0_g1_i1-ABXH28	TRINITY_DN11154_c0_g1_i1-ABXH28	0.280809	3.15126	1.68476	-	DUF300-domain-containing protein [Basidiobolus meristosporus]
68	TRINITY_DN11219_c0_g1_i1-ABXH28	TRINITY_DN11219_c0_g1_i1-ABXH28	0.768901	3.30569	2.11387	-	hypothetical protein FHL15_000238 [Xylaria flabelliformis]
69	TRINITY_DN11231_c0_g1_i1-ABXH28	CTDSP	0.5175	3.3394	1.97041	-	hypothetical protein BSLG_00513 [Batrachochytrium salamandrivorans]
70	TRINITY_DN11236_c0_g1_i1-ABXH28	TUBB	0.466504	3.12482	1.86936	XM_022025764.1	alpha-beta tubulin (BCR41DRAFT_362695), mRNA[Lobosporangium transversale]
71	TRINITY_DN11258_c0_g1_i1-ABXH28	HK	0.438442	3.14423	1.62486	-	hypothetical protein BCR33DRAFT_789993 [Rhizoclosmatium globosum]
72	TRINITY_DN11307_c0_g1_i1-ABXH28	RAB5C	0.693721	3.1934	1.96942	XM_003675079.1	hypothetical protein (NCAS0B06720), partial mRNA [Naumovozyma castellii]
73	TRINITY_DN11314_c0_g1_i1-ABXH28	GDT1	0.352672	2.85568	1.61788	-	UPF0016-domain-containing protein [Anaeromyces robustus]
74	TRINITY_DN11334_c0_g1_i1-ABXH28	TRINITY_DN11334_c0_g1_i1-ABXH28	0.159908	2.88094	1.64364	-	thaumatin [Endogone sp. FLAS-F59071]
75	TRINITY_DN11363_c0_g1_i1-ABXH28	TRINITY_DN11363_c0_g1_i1-ABXH28	0.669851	3.19759	2.00817	-	-

## Sheet: Table S5
Table S5 Top 20 genes with the highest weight value to each of the 8 genes.
NO.	Number of genes	Number of genes	Weight value
1	47	4	0.860595
2	47	8	0.860526
3	65	4	0.860393
4	32	4	0.85992
5	65	8	0.85985
6	32	8	0.859369
7	52	4	0.859341
8	69	4	0.858993
9	57	8	0.858834
10	71	8	0.858611
11	32	6	0.858573
12	52	8	0.858482
13	69	8	0.858472
14	62	8	0.858316
15	62	4	0.858211
16	57	4	0.858152
17	21	6	0.857925
18	71	7	0.857789
19	47	6	0.857752
20	66	8	0.85772
21	18	6	0.857719
22	61	7	0.857685
23	66	4	0.857612
24	54	4	0.857503
25	30	8	0.857445
26	70	4	0.85743
27	60	7	0.857391
28	71	4	0.85731
29	58	8	0.857068
30	34	6	0.857056
31	30	4	0.857028
32	54	8	0.856991
33	58	4	0.85657
34	51	4	0.856518
35	34	4	0.856189
36	31	6	0.856175
37	44	8	0.856106
38	70	5	0.856105
39	70	8	0.856039
40	57	7	0.856022
41	67	7	0.855933
42	45	6	0.855843
43	51	8	0.855794
44	50	8	0.855755
45	55	4	0.855533
46	44	4	0.855434
47	50	4	0.855418
48	56	5	0.855345
49	73	4	0.855311
50	58	7	0.855244
51	72	5	0.855238
52	72	4	0.855231
53	47	7	0.855061
54	42	8	0.85505
55	55	5	0.855011
56	62	7	0.854994
57	64	5	0.854869
58	36	6	0.854861
59	34	8	0.854753
60	44	7	0.854732
61	63	8	0.854729
62	63	7	0.854701
63	30	6	0.854693
64	73	5	0.854623
65	75	5	0.854606
66	32	5	0.854554
67	52	5	0.854486
68	34	5	0.854459
69	59	5	0.854449
70	65	5	0.854437
71	18	5	0.854394
72	55	8	0.854324
73	74	5	0.854191
74	49	5	0.854035
75	54	5	0.853924
76	68	5	0.853914
77	65	7	0.853598
78	43	6	0.853511
79	50	7	0.853471
80	46	6	0.853262
81	69	7	0.85322
82	47	5	0.852923
83	32	7	0.852555
84	42	7	0.852416
85	46	5	0.852311
86	66	7	0.852269
87	10	6	0.852133
88	17	6	0.852123
89	41	6	0.851965
90	11	7	0.85196
91	69	5	0.851894
92	30	7	0.8518
93	20	7	0.851784
94	52	7	0.851707
95	37	6	0.851511
96	33	6	0.851415
97	38	6	0.85139
98	35	6	0.85124
99	22	6	0.851222
100	27	6	0.850957
101	70	3	0.850507
102	56	3	0.850495
103	72	3	0.850316
104	55	3	0.850218
105	75	3	0.849825
106	73	3	0.849628
107	68	3	0.849087
108	49	3	0.849019
109	34	3	0.849011
110	53	3	0.848971
111	32	3	0.848871
112	54	3	0.848836
113	59	3	0.848819
114	64	3	0.848798
115	18	3	0.848781
116	45	3	0.848619
117	74	3	0.848566
118	52	3	0.848322
119	47	3	0.847007
120	6	3	0.846574
121	17	2	0.839395
122	18	2	0.838459
123	21	2	0.836045
124	10	2	0.834551
125	27	2	0.832071
126	22	2	0.828549
127	11	2	0.808119
128	20	2	0.804114
129	23	2	0.8004
130	15	2	0.79565
131	9	2	0.793035
132	19	2	0.785968
133	14	2	0.78497
134	12	2	0.783734
135	25	2	0.778477
136	13	2	0.774368
137	26	2	0.764441
138	16	2	0.758426
139	28	2	0.754329
140	24	2	0.753181
141	9	1	0.642586
142	13	1	0.641013
143	15	1	0.640709
144	17	1	0.639337
145	20	1	0.63799
146	22	1	0.637672
147	23	1	0.63712
148	26	1	0.636624
149	27	1	0.636615
150	2	1	0.636336
151	30	1	0.636174
152	32	1	0.635807
153	33	1	0.635539
154	34	1	0.634998
155	35	1	0.634903
156	37	1	0.633521
157	38	1	0.632751
158	39	1	0.632381
159	40	1	0.631821
160	47	1	0.604312
